# Supplementary material for: Click Chemistry of Melamine Dendrimers: Comparison of “Click-and-Grow” and “Grow-Then-Click” Strategies Using a Divergent Route to Diversity
Source: Molecules. 2022 Dec 23;28(1):131. doi: 10.3390/molecules28010131 (PMC9822332; doi:10.3390/molecules28010131)
Supplement: Supplementary file 1 [file molecules-28-00131-s001.zip]

Archive with 1 entries (1 files):
- molecules-2112283-supplementary.pdf
